# Supplementary material for: Transport and Retention of Poly(Acrylic Acid-co-Maleic Acid) Coated Magnetite Nanoparticles in Porous Media: Effect of Input Concentration, Ionic Strength and Grain Size
Source: Nanomaterials (Basel). 2022 May 2;12(9):1536. doi: 10.3390/nano12091536 (PMC9103219; doi:10.3390/nano12091536)
Supplement: Supplementary file 1 [file nanomaterials-12-01536-s001.zip]

Archive with 1 entries (1 files):
- nanomaterials-1693524-supplementary.pdf
